# Supplementary material for: Identification of sympatric cryptic species of Aedes albopictus subgroup in Vietnam: new perspectives in phylosymbiosis of insect vector
Source: Parasit Vectors. 2017 Jun 2;10:276. doi: 10.1186/s13071-017-2202-9 (PMC5457575; doi:10.1186/s13071-017-2202-9)
Supplement: Supplementary file 2 — b-ARISA dataset. (XLSX 25 kb) [file 13071_2017_2202_MOESM2_ESM.xlsx]

## Sheet: shared_bin_5
Table S3. ARISA OTU dataset
Samples	Clade	95	105	115	125	135	145	155	165	175	185	195	205	215	225	235	245	255	265	275	285	295	305	315	325	335	345	355	365	375	385	395	405	415	425	435	445	455	465	475	485	495	505	515	525	535	545	555	565
BGM_1_A04.fsa	C	6.42	6.74	24.95	4.76	1.68	0.64	0.23	6.71	1.67	4.66	3.06	1.96	0.15	0.46	0.72	0	1.06	0.86	0.64	0.68	1.18	0.32	0.2	0.79	0.32	1.93	1.64	2.37	0.6	8.26	0.28	0.41	1.1	0.35	0.27	0.42	0.46	0.21	0.22	0	0.51	0.25	0	0.21	0.16	0.28	0.2	0.58
BGM_10_H04.fsa	C	1.15	9.38	39.4	5.62	3.72	2.12	0.57	2.74	2.41	4.59	2.98	2.27	0.1	0.61	0.43	0.41	0.81	0.73	0.18	0.55	1.94	0.98	0.34	0.66	0.1	0.66	0.77	0.43	0.46	0.24	0.63	0.43	0.47	0.18	0.09	0	0	0.28	0.2	0.11	0.23	0.14	0	0	0.34	0.26	0.28	0.7
BGM_10Ba_B02.fsa	C	4.93	3.21	11.98	13.45	5.3	0.86	0.54	14.95	3.55	14.31	1.81	2.24	0.37	0.57	0.26	0.86	0	0.11	0.45	1.25	1.17	0.12	0.44	0.12	0.21	3.87	0.77	1.53	0.33	0.13	0.44	0.33	0.31	0	0.19	0.1	0.56	0	0	0	0.47	0	0	0.14	0.32	0	0	0.11
BGM_11Ba_C02.fsa	C	4.41	1.62	7.72	7.16	2.53	0.14	1.18	9.35	3.11	25.03	1.25	1.37	0.36	0.34	0.16	0	0.41	0.24	0.53	0.87	0.8	0.71	0.7	0.39	0.21	6.72	0.3	1.87	0.59	1.5	0.56	1.03	0.1	0.1	0.3	0	1.68	0	0.11	0	0.35	0.17	0.21	0.36	0.69	0.11	0	0.21
BGM_12Ba_D02.fsa	C	3.94	1.36	5.84	6.59	2.04	0.36	0.19	9.92	0.54	18.76	0.92	2.02	0.2	0.3	0	0	0.54	0.24	0.2	0.24	0.47	0.9	0	0	0	12.21	0.5	2.2	0	3.08	0.3	0.26	0.46	1.02	0.3	0.18	1.2	0	0	0.43	0.85	0	0.4	1.42	0.18	0	0.42	0
BGM_13Ba_E02.fsa	C	4.48	2.53	10.11	9.89	3.5	0.69	0.38	11.13	3.15	28.73	1.59	1.33	0	0.43	0.2	0.17	0	0.28	1.01	1.03	1.27	0.34	0.64	0.2	0.27	4.92	0	0.93	0.15	1.01	0.19	0.38	0.11	0	0	0.48	0.11	0	0	0	0.33	0	0.12	0	0.4	0	0	0.25
BGM_14_A05.fsa	A	1.69	10.77	18.69	8.09	3.47	2.39	0.48	6.46	1.85	9.06	4.76	1.61	0.22	0.41	0.27	0.54	3.9	0.65	0.9	0.46	2.17	0.85	0.63	0.57	0.27	1.22	1.79	1.68	0.94	0.44	0.79	0.28	0.58	0	0	0.12	0.19	0.54	0.38	0.12	0.56	0	0	0	0	0.18	0.18	0.23
BGM_14Ba_F02.fsa	C	0.11	2.91	11.34	10.59	4.02	0.88	0.41	11.75	4.19	28.55	2.17	1.85	0.34	0.5	0.34	0	0	0.31	0.81	1.03	1.25	0.68	0.13	0.27	0.25	4.88	0.25	1.08	0.31	0.56	0.34	0.32	0.35	0.22	0	0.36	0	0	0.43	0	0.4	0	0	0	0.32	0.11	0	0.46
BGM_15Ba_G02.fsa	C	0	4.35	7.21	7.67	4.5	2.01	0.25	8.31	5.47	21.79	6.96	0.54	0.2	0.19	0.43	0	0	0	0.49	0.77	3.36	0.86	0	0.72	0.18	5.81	0.35	2.2	0.67	0.79	0.41	0.59	0.8	0.11	0	0.44	1.22	0	0	0	1	0	0.18	0.15	0.22	0.23	0	0.91
BGM_16_B05.fsa	C	3.95	5.65	21.68	4.72	1.93	0.49	1.29	5.85	0.9	11.7	3.15	1.17	0.34	0.3	0.25	0.09	0.92	0.12	0.63	0.41	0.97	0.38	0.26	0.24	0.47	1.58	1.49	2.17	0.48	9.83	0.63	0.34	0.25	0.23	0.76	0.11	0.87	0.19	0.12	0.33	0.57	0.41	0.44	0.16	0.25	0.21	0.55	0
BGM_1B1a_H02.fsa	C	5.75	4.37	9.97	9.57	4.67	1.89	0.64	3.04	5.16	19.59	2.32	1.84	0.85	0.63	0.51	0	0	0.24	0.43	0.97	1.73	0.46	0.35	0.43	0.2	1.79	1.95	0.63	0.21	2.09	0.66	0.33	1.03	0.21	0	0.53	0.52	0.31	0	0	0.83	0.52	0.18	0.17	0.19	0.25	0	0.62
BGM_1Ba_A01.fsa	C	4.9	3.27	0.38	1.13	0.47	3.05	1.01	1.56	1.34	0.91	0.82	0.57	0	0.25	0.29	0.57	0	0.48	0.23	0.49	0.38	1.29	0.18	0.1	0.13	0.57	0.74	0.49	0.55	0.19	0.12	0	0.43	0.25	0	19.31	29.04	0	0	0	0	0.1	0.11	0	0	0	0	0
BGM_2B1a_A03.fsa	A	4.98	1.92	1.77	6.93	1.56	0	0.61	0.63	0	0.9	1.05	1.43	0.64	0	0.41	0.45	0.98	0	0	0.39	0.66	1.01	0.62	0	0	1.58	12.25	4.14	0.89	31.15	1.07	0	0	2.74	3.84	1.33	1.39	0	0	0.84	4.65	0.4	0.55	0.79	0	0	0.22	0
BGM_2Ba_B01.fsa	A	0	0.21	41.86	1.07	0.41	3.97	0.22	5.01	0.97	0.79	1.49	0.63	0.16	0.12	0.13	0.1	0.46	0.1	0.35	0.28	0.87	0.38	0.92	0.49	0.34	6.44	1.01	1.89	0.42	0.92	0.67	0.53	0.85	0.34	0.1	3.14	0.3	0.13	0.41	0	0.86	0	0.44	0	0	0.28	1.03	0
BGM_3_B04.fsa	C	1.4	4.22	20.97	4.9	2.84	0.53	1.23	5.35	2.03	9.24	1.26	1.8	0.69	0.8	0.4	0.81	1.38	0.53	0.48	0.1	1.87	0.53	0.45	0.4	0.55	2.49	1.5	2.65	0.95	0.98	1.9	0.64	0.62	0.43	0.2	0.61	1.9	0.1	0.2	0.52	0.47	0.38	1.01	0.64	0.51	0.23	0.59	0.21
BGM_3B1a_B03.fsa	C	0.99	2.88	2.58	4.72	5.48	0.81	0.43	4.53	1.01	4.18	5.27	3.85	1.04	0	0.51	0	0	0	2.89	1.96	0.78	1.61	0	0	0.9	1.68	0.74	3.95	0.39	33.17	2.52	0	0.44	0.5	0	0.56	0.63	0.66	0	0.48	1.33	0	0	0	0	0	0	0.63
BGM_3Ba_C01.fsa	C	14.65	14.95	1.23	2.13	2.81	0.5	0	2.42	2.5	1.98	1.77	0.73	0.47	0.16	0.57	0	1.54	0.55	0.65	0	1.41	0.41	0.19	0	0.32	7.94	0.94	1.86	0.21	14.07	0.55	0.56	1.04	0.09	0.52	2.07	1.35	0.32	0	0.57	1.41	1.93	0.48	0.45	0.11	0.63	0.51	0.21
BGM_4_C04.fsa	A	1.08	8.74	27.13	7.57	4.14	3.41	0.12	6.34	2.98	4.37	6.09	2.01	0	0.36	1.13	0	0.39	0.55	0.13	0.27	0.92	0.65	0.43	0.37	0.33	1.35	0.91	1.04	0.91	0.11	1.18	0.36	1	0.11	0.19	0.09	0.62	0.22	0.19	0.19	0.36	0	0.22	0	0.56	0.47	0.5	0.87
BGM_4B1a_C03.fsa	C	4.73	0	4.24	3.15	0.24	0.27	0.86	0.19	0	0.4	0	0	3.13	0.29	0	0.4	0.8	0.41	1.63	3.14	0.41	3.29	0.93	0	2.83	5.53	0.27	4.55	1.32	15.23	3.46	1.45	1.17	0.69	5.19	1.47	4.65	0	0	1.53	0.27	0	0.27	5.11	0	0.66	1.01	0.21
BGM_4Ba_D01.fsa	C	2.46	0.94	2.73	4.01	0.3	0	0	1.3	0	0.86	0	0.2	1.48	0.69	0	0	0.66	0	0.9	0	1.14	1.91	1.03	0.34	0.28	13.69	1.41	6.06	2.53	3.6	1.79	2.87	0.82	1.95	0	3.19	0.88	0.39	0	0.98	2.79	0.47	0.62	0.74	0.85	0.19	3.25	0.44
BGM_5B1a_D03.fsa	C	0	0.39	0.6	6.16	1.31	0	1.21	0.32	0	0	0	0.63	0.86	0.14	0	0	0.75	0.49	0.46	0.43	13.22	3.36	0.75	0.57	0.7	2.02	1.42	1.74	1.42	2.33	3.37	0.46	1.71	0.51	1.36	0.48	2.9	0.41	0.5	1.26	2.65	1.41	0.47	0.68	0.7	0.53	0.5	2.16
BGM_5Ba_E01.fsa	A	0.87	2.56	7.97	2.99	0.45	0.79	0.56	2.78	0	2.65	0	0	1.29	0	0	0	1.49	0	1.04	0.5	0.92	2.39	0	1.33	0	26.67	1.98	5.58	0	1.56	2.62	1.23	1.45	0	0	7.81	0	0	0	1.01	0	0	0	0	0.74	0	4.91	0
BGM_6_D04.fsa	A	3.44	12.09	23.55	7.39	3.88	1.57	0.74	4.82	2.58	7.63	2.95	2.66	0.19	0.47	0.41	0.32	1.2	0.95	0.33	0.35	1.18	2.01	0.51	0.71	0.6	0.66	1.63	1.24	0.59	1.48	1.39	0.37	0.31	0.13	0.3	0	0.11	0.25	0.51	0.1	0.22	0.38	0	0	0.11	0.13	0.1	0.31
BGM_6B1a_E03.fsa	C	1.19	0.33	1.28	6.22	0.75	0.69	0.98	0.35	2.65	0.42	1.95	0	3.69	1.21	0.27	0	0	0	0.63	0.76	3.98	3.43	0.69	0.46	1.56	5.49	2.51	3.15	0.89	4.37	5.53	0.29	2.44	1.18	2.35	1.33	3.43	0.52	0.18	1.29	1.66	1.64	0	3.29	0.48	0.92	1.42	1.29
BGM_6Ba_F01.fsa	A	0.67	3.16	3.13	2.5	0.67	0.18	0.59	1.08	0	2.87	0.81	0.22	0.61	0.64	0.21	0	0	0.25	0.61	0.64	1.66	1.23	1.31	1.94	0	24.49	0.5	5.26	0.64	2.65	1.2	1.08	0.66	0	0	4.02	2.25	0	0.24	0.1	1.7	0.28	1.06	0.43	0.38	0.24	5.68	0.88
BGM_7_E04.fsa	C	1.34	9.7	29.31	11.09	4.38	2.38	0.29	3.42	2.76	3.04	4.05	2.79	0.27	0.67	0.69	0.29	0	1.24	0.39	0.12	1.61	0.31	0.23	0.17	0.35	0.9	1.04	1.26	0.92	0.15	1.21	0.42	0.95	0	0.11	0.09	0.15	0.13	0.13	0.12	0.27	0	0	0	0.37	0.14	0.43	0.9
BGM_7B1a_F03.fsa	C	0.28	0.32	13.76	4.24	2.54	1.37	0.19	2.35	2.17	0.93	0.47	0.45	1.03	0.36	0	0.4	1.63	0.73	0.61	1.18	3.66	2.62	1.25	0.92	1.67	2.78	0.26	3.29	0.96	2.11	3.61	1.25	1.76	0.88	0.28	1.37	0.36	0.39	0.22	0.38	2.11	0.85	0.76	0.99	0.22	2.4	0.49	1.15
BGM_7Ba_G01.fsa	C	4.36	0.63	7.4	1.89	0.16	0	0.3	0	0.29	0.78	0.92	0.41	1.75	0.35	0.25	1.13	0.21	0.48	0.43	2.2	1.91	2.07	1.03	1.01	0.49	17.27	6.71	0.8	5.91	0.19	1.47	0.62	0.15	0.77	0.31	2.55	1.65	0	0.45	0.69	1.48	0.5	0.56	0.22	0.2	0.26	6.74	0.24
BGM_8_F04.fsa	A	0.53	5.15	22.15	7.71	2.11	1.07	1.31	3.32	1.86	5.56	1.03	0.76	0.88	0.64	0.4	0.3	0.33	1.34	0.56	0.84	1.57	3.95	0.19	0.39	0.72	2.47	1.19	1.85	1.34	1.1	1.24	0.57	1.15	0.3	0.85	0.61	1.13	0.5	0.27	2.08	0.37	1.26	1.04	0.48	0.42	0.15	0.1	0.42
BGM_8B1a_G03.fsa	C	5.51	0.71	2.06	1.84	1.29	0.14	0.96	1.19	0.53	1.2	1.22	0.83	0.64	0.21	0.34	0.28	1.22	0.14	0	0.58	1.96	1.65	1.29	1.01	0.31	2.74	0.23	11.37	1.65	31.62	1.91	0.42	0.44	1.81	8.45	1.32	0.63	0.58	0.33	0	0.63	0.15	0.8	0.32	0	0.21	0.55	0.57
BGM_8Ba_H01.fsa	C	0.22	1.73	4.24	2.33	1.28	0.18	0.17	0.27	0.49	1.06	0.23	0.3	0.53	0.56	0	0.68	0.72	0.37	0.7	0.5	2.97	1.72	1.11	0.85	0.7	16.78	6.96	1.21	1.34	3.45	1.14	1.32	1.06	0.95	1.71	0.95	1.28	0.09	0.33	1.56	2.87	1.03	0.82	0.53	0.28	0.6	4.89	1.61
BGM_9_G04.fsa	A	0	6.76	27.69	7.96	2.56	0.77	0.09	3.84	1.7	7.38	1.09	1.72	0.44	0.26	0.23	0.34	0.59	0.91	0.47	0.49	2.49	2.92	1.05	0.44	0.64	3.09	0.63	1.98	1	0.63	0.77	0.36	0.35	0.09	2.9	2.54	0.64	0.09	0	0.11	0.56	0	0.25	0.87	0.11	0.28	0	0.15
BGM_9B1a_H03.fsa	C	3.1	2.7	0.68	2.21	1.63	0.15	0.41	0.61	0.48	4.29	1.34	10.06	1.17	0.49	0	0.1	0.09	0.18	0.14	0.37	0.95	0.51	7.46	1.12	0	1.26	0.86	0	11.52	1.86	2.68	1.23	1.27	2.13	1.5	0.99	0.88	0.6	0.38	0.51	0.48	0.3	0	0.25	0	0	0	0
BGM_9Ba_A02.fsa	C	5.06	5.75	11	16.34	5.52	1.73	0.13	17.22	4.56	12.23	1.49	2.46	0.46	0.59	0.74	0	0.1	0	0.49	0.97	1.97	0.12	0.28	0.24	0.1	2.02	0.19	1.16	0.21	0	0.15	0	0.09	0	0	0	0.2	0	0	0	0.18	0	0	0	0.11	0	0	0.15
The columns two first columns represent the samples names and their clades.
The other columns represents the OTUs and are named with their bin references.
[truncated: 31 more columns]
